# Supplementary material for: Chlorogenic Acid Ameliorates CVB3-Induced Viral Myocarditis by Suppressing Viral Replication and ZBP1-Mediated PANoptosis
Source: Microorganisms. 2026 Jun 21;14(6):1375. doi: 10.3390/microorganisms14061375 (PMC13305420; doi:10.3390/microorganisms14061375)
Supplement: Supplementary file 1 [file microorganisms-14-01375-s001.zip]

Archive with 1 entries (1 files):
- microorganisms-4350523-supplementary.pdf
